# Supplementary material for: NMNAT1 Is a Survival Factor in Actinomycin D-Induced Osteosarcoma Cell Death
Source: Int J Mol Sci. 2021 Aug 18;22(16):8869. doi: 10.3390/ijms22168869 (PMC8396190; doi:10.3390/ijms22168869)
Supplement: Supplementary file 1 [file ijms-22-08869-s001.zip]

Archive with 1 entries (1 files):
- ijms-1318012-SI.pdf
